# Supplementary material for: The Role of Dietary Patterns and Dietary Quality on Body Composition of Adolescents in Chinese College
Source: Nutrients. 2022 Oct 28;14(21):4544. doi: 10.3390/nu14214544 (PMC9654524; doi:10.3390/nu14214544)
Supplement: Supplementary file 1 [file nutrients-14-04544-s001.zip]

Archive with 1 entries (1 files):
- nutrients-1974656-supplementary.pdf
